# Supplementary material for: Can Vitamin D Reduce Inflammation? The Influence of Supplementation on Selected Immunological Markers
Source: Int J Mol Sci. 2024 Jul 11;25(14):7592. doi: 10.3390/ijms25147592 (PMC11277077; doi:10.3390/ijms25147592)
Supplement: Supplementary file 1 [file ijms-25-07592-s001.zip]

Archive with 1 entries (1 files):
- ijms-3043856-supplementary.pdf
